# Supplementary material for: A structural equation modeling approach for the association of a healthy eating index with metabolic syndrome and cardio-metabolic risk factors among obese individuals
Source: PLoS One. 2019 Jul 1;14(7):e0219193. doi: 10.1371/journal.pone.0219193 (PMC6602284; doi:10.1371/journal.pone.0219193)
Supplement: S1 Dataset — (XLSX) [file pone.0219193.s001.xlsx]

## Sheet: SEM.Khodarahmi
code	Sex	Age	Weight	Height	MS	HEI	FM	FFM	WC	BMI	WHR	PA	SES.SCORE	SES	SBP	DBP	Glucose	Cholesterol	Triglyceride	HDL	LDL	Mets.CAT	Dep	Depresing	Anx	Anxiety	stress	Stress.CAT	Appe	BMR	BMR.Kcal	FAT.percent	TBW	HC	occupation.man	occupation.woman	OCCUPATION	Educational.level	EDUCATION	Family.size	FAMILY.SIZE.CAT	OWN.HOUSES	nan.lavash	nan.barbari	nan.sangak	nan.tafton	nan.baget	bereng	macaroni
1	1	29	93.4	159	1	68	39	54.4	111	2	0.925	1	8	2	110	80	111	203	176	23	144.8	1	0	4	1	8	6	0	21	7104	1697.9	41.8	39.8	120	#NULL!	1	1	4	3	3	3	2	55	26.4	128.7	0	6.53333	214.286	30
2	1	26	81	153	1	58	35.6	45.5	97	1	0.795082	3	10	2	100	60	84	155	71	54	86.8	0	0	4	2	10	16	1	32	6104	1458.89	43.9	33.3	122	#NULL!	4	3	4	3	3	3	2	330	80	6.5	0	3.26667	350	7
3	1	41	87.1	155	1	72	37.1	50	107	2	0.91453	3	8	2	130	90	87	199	139	52	119.2	0	0	6	0	4	8	0	33	6468	1545.89	42.6	36.6	117	#NULL!	1	1	4	3	4	2	1	23.5714	140	27.8571	1.875	3.26667	250	40
4	1	46	89.8	155	1	65	40.2	49.6	112	2	0.941176	2	11	3	120	80	87	280	79	58	206.2	0	1	12	2	12	16	1	30	6443	1540	44.7	36.3	119	#NULL!	4	3	4	3	3	3	1	330	70	13.9286	0	1.63333	250	7
5	1	29	93.8	155	1	52	40.9	52.9	109	2	0.879032	2	6	2	110	80	84	152	130	48	78	0	2	16	0	6	16	1	33	6966	1665	43.6	38.7	124	#NULL!	1	1	3	2	4	2	2	330	40	13	0	3.26667	350	50
6	1	23	95.6	159	1	61	43.3	52.3	108	2	0.870968	1	8	2	100	70	88	177	73	45	117.4	0	0	6	0	4	10	0	32	7033	1681	45.3	38.3	124	#NULL!	1	1	4	3	3	3	2	440	80	13	0	26.1333	150	37.3333
7	1	48	102.4	154	1	67	50.7	51.8	130	3	0.935252	1	13	3	128	67	110	265	185	39	189	1	0	4	0	6	8	0	49	6845	1635.99	49.5	37.9	139	#NULL!	5	4	6	4	2	3	2	330	70	27.8571	0	0.536986	350	9.33333
8	1	37	77.6	146	1	75	36.4	41.2	96	2	0.8	3	8	2	100	70	89	222	52	66	145.6	0	0	8	0	4	10	0	30	5531	1322	47	30.2	120	#NULL!	1	1	4	3	3	3	2	31.4286	70	27.8571	0	3.26667	53.5714	9.33333
9	1	36	99.1	162	1	73	47.5	51.6	101	2	0.801587	2	10	2	110	60	107	214	131	52	135.8	0	0	8	0	6	12	0	40	6849	1636.95	47.9	37.8	126	#NULL!	1	1	6	5	2	3	2	11	37.3333	52	0	6.53333	107.143	20
10	0	39	112.8	178	1	77	36	76.8	117	2	0.943548	2	11	3	120	70	110	234	264	45	136.2	1	0	8	1	8	6	0	36	9699	4580.62	31.9	56.2	124	3	#NULL!	4	5	4	4	2	2	31.4286	13.2	128.7	7.5	42	178.571	4.66667
11	1	33	80.6	155	0	79	34.6	46	106	1	0.946429	1	13	3	112	79	80	163	164	33	97.2	1	0	2	0	2	4	0	40	6054	1447	43	33.7	112	#NULL!	3	5	6	5	4	2	2	330	11.9467	183.3	0	0	51.4286	30
12	0	34	98.9	165	1	53	25.8	73.1	118	2	0.975207	3	12	3	110	80	84	195	292	33	103.6	1	0	2	0	4	14	0	26	9104	2175.91	26.1	53.5	121	4	#NULL!	5	4	3	3	3	2	330	18.6667	27.8571	0	13.0667	350	20
13	1	36	77.2	162	1	62	30.2	47	98	1	0.875	2	6	2	90	60	94	182	47	48	124.6	0	1	12	1	8	8	0	33	6067	1450.05	39.2	34.4	112	#NULL!	1	1	3	2	5	2	2	220	25.6	19.5	7.5	0.268493	107.143	9.33333
14	1	29	94.3	172	1	92	35.2	59.1	100	1	0.900901	2	11	3	90	60	84	241	130	36	179	0	0	4	0	2	4	0	39	7594	1815	37.3	43.3	111	#NULL!	2	2	7	5	2	3	2	15.7143	9.33333	55.7143	0	0	35.7143	20
15	1	32	89.4	156	1	88	38.5	50.9	105	2	0.833333	3	11	3	100	60	82	132	68	52	66.4	0	0	4	0	0	0	0	26	6665	1592.97	43.1	37.3	126	#NULL!	4	3	4	3	2	3	1	125.714	60	139.286	0	13.0667	100	2.33333
16	1	41	80.8	147	1	59	37.4	43.4	110	2	0.901639	1	6	2	120	90	98	183	106	56	105.8	0	0	6	0	4	4	0	32	5753	1375	46.3	31.8	122	#NULL!	1	1	3	2	5	2	2	110	20	6.5	0	0.536986	50	40
17	1	43	88.9	154	1	72	39.7	49.2	100	2	0.813008	1	15	3	100	80	92	156	74	56	85.2	0	0	6	0	2	8	0	36	6410	1532.03	44.6	36	123	#NULL!	3	5	7	5	3	3	1	0	179.2	136.5	0	0	350	10
19	1	54	89.9	159	1	68	40.2	49.8	111	2	0.917355	2	7	2	130	90	78	240	86	49	173.8	1	0	8	0	6	8	0	20	6431	1537.05	44.7	36.5	121	#NULL!	1	1	4	3	4	2	2	104.5	280	390	0	0	85.7143	6.65
20	1	50	89	151	1	86	38.3	50.7	114	2	0.897638	2	15	3	140	80	98	136	121	40	71.8	1	0	8	0	4	12	0	21	6519	1558.08	43	37.1	127	#NULL!	3	5	6	4	3	3	1	14.1429	120	13.9286	7.5	6.53333	7.33333	7
21	1	41	105.2	155	1	72	52.4	52.8	107	3	0.743056	3	10	2	100	80	94	219	68	62	143.4	0	0	8	0	4	6	0	26	7025	1679.02	49.8	38.7	144	#NULL!	1	1	7	5	2	3	2	29.8571	0	27.8571	0	0	59.2857	20
22	1	38	71.6	149	1	64	26.2	45.4	95	1	0.87156	3	9	2	120	70	95	175	226	36	93.8	1	0	4	0	2	10	0	38	5812	1389.1	36.5	33.2	109	#NULL!	1	1	7	5	4	2	2	110	4.66667	2.13699	0	0	250	9.33333
23	0	48	95.3	172	1	68	32.8	62.5	116	1	0.966667	1	12	3	120	70	89	170	120	39	107	0	0	4	0	2	6	0	18	7812	1867.11	34.4	45.8	120	3	#NULL!	4	7	5	4	2	2	110	120	55.7143	0	2.68493	178.571	2.30137
24	1	52	79.6	163	1	68	28.7	50.9	102	1	0.918919	3	9	2	120	90	90	196	111	54	119.8	0	0	4	0	2	2	0	51	6381	1525.1	36	37.3	111	#NULL!	1	1	5	4	3	3	2	330	20	111.429	0	3.26667	250	60
25	0	36	100	171	1	48	27.7	73.9	118	1	1.05357	1	10	2	130	90	101	232	169	33	165.2	1	0	8	2	10	8	0	37	9184	2195.03	27.3	54.1	112	6	#NULL!	2	5	4	3	3	2	220	4.66667	27.8571	7.5	13.0667	350	37.3333
26	1	43	123.7	169	1	73	57.6	66.1	128	3	0.888889	3	9	2	150	70	121	177	105	33	123	1	1	12	0	6	6	0	36	8661	2070	46.5	48.4	144	#NULL!	1	1	5	4	3	3	2	72.6	184.8	27.8571	0	9.8	107.143	20
27	1	49	98.9	154	1	85	47.3	51.6	116	3	0.846715	1	14	3	143	110	93	208	149	58	120.2	0	0	2	0	4	8	0	32	6761	1615.92	47.8	37.8	137	#NULL!	3	5	6	4	3	3	2	15.7143	53.2	13.9286	0	3.26667	525	2.33333
28	1	45	102.1	157	1	64	44.3	57.8	114	3	0.883721	1	9	2	127	83	85	180	201	39	100.8	1	0	4	1	8	4	0	33	7448	1780.11	43.4	42.3	129	#NULL!	1	1	4	3	3	3	1	31.4286	80	195	0	4.9	350	18.6667
29	0	48	117.4	174	1	66	45	72.4	121	2	0.975806	1	12	3	150	90	124	191	129	45	120.2	1	0	2	0	0	6	0	26	9226	2205.07	38.3	53	124	3	#NULL!	4	7	5	5	2	2	990	0	195	0	0	150	0
30	0	31	111.4	184	1	70	25.4	86	111	1	0.965217	2	14	3	120	70	78	187	57	52	123.6	0	0	4	0	2	14	0	25	10828	2587.95	22.8	63	115	3	#NULL!	4	6	4	2	3	1	110	20	27.8571	0	2.68493	375	30
31	1	24	95.2	169	0	74	41.7	53.5	101	1	0.834711	1	7	2	127	87	86	157	100	52	85	0	0	8	2	12	10	0	46	7121	1702	43.8	39.2	121	#NULL!	1	1	4	3	5	2	2	47.1429	4.66667	195	0	1.61096	250	9.33333
32	0	35	122.9	177	0	73	46.6	76.3	126	2	0.947368	2	9	2	110	65	109	211	165	39	139	1	0	4	0	4	10	0	33	9832	2349.9	37.9	55.9	133	#NULL!	1	1	6	4	5	2	2	94.2857	140	74.1	0	56	150	11.6667
33	1	32	72.8	153	1	59	27.1	45.7	102	1	0.87931	1	14	3	94	72	83	212	93	54	139.4	0	0	6	0	2	4	0	24	5912	1413	37.3	33.5	116	3	#NULL!	4	7	5	3	3	1	27.5	51.2	19.5	0	16.3333	142.857	80
34	0	30	100.4	175	0	58	28.9	71.5	115	1	0.982906	3	13	3	125	75	88	197	85	45	135	0	0	6	0	6	10	0	36	8996	2150.1	28.8	52.3	117	3	#NULL!	4	6	4	2	3	2	31.4286	0.383562	55.7143	0	6.53333	50	1.15068
35	0	31	112.9	182	1	68	34	78.9	121	1	1.03419	3	11	3	150	100	78	201	85	62	122	0	0	2	0	0	0	0	39	10016	2393.88	30.1	57.8	117	6	#NULL!	2	5	4	3	3	1	220	9.33333	167.143	0	0	178.571	11.6667
36	1	36	95.5	174	1	71	42.9	52.6	98	1	0.844828	3	7	2	110	70	82	157	110	43	92	0	0	4	1	8	12	0	23	6887	1646.03	44.9	38.5	116	#NULL!	1	1	4	3	4	2	2	15.7143	12.1333	2.6	33.75	6.53333	178.571	7
37	1	47	91.6	154	1	61	38.7	53	106	2	0.905983	3	7	2	113	62	81	190	122	45	120.6	0	0	2	0	4	6	0	23	6799	1625	42.2	38.8	117	#NULL!	1	1	4	3	4	2	2	55	12.8	2.99	24.1071	6.53333	71.4286	3.5
38	0	41	101.6	171	1	64	27.7	73.9	113	1	1.02727	3	10	2	100	65	99	205	90	45	142	0	0	6	0	2	6	0	34	9184	2195.03	27.3	54.1	110	6	#NULL!	2	7	5	4	2	2	31.4286	140	111.429	7.5	6.53333	350	7
39	1	35	94.2	164	0	65	42.6	51.6	114	2	0.95	1	7	2	113	72	93	185	153	33	121.4	1	0	6	0	2	10	0	30	6778	1619.98	45.2	37.8	120	#NULL!	1	1	4	3	4	2	2	31.4286	80	55.7143	0	6.53333	71.4286	0.575342
40	1	30	104.5	167.5	1	75	46.9	57.6	116	2	0.958678	1	8	2	121	68	77	167	144	33	105.2	0	0	8	0	2	10	0	36	7586	1813.1	44.8	42.2	121	#NULL!	1	1	4	3	3	3	2	47.1429	40	292.5	0	13.0667	100	9.33333
41	0	48	98.1	156	1	63	47.2	50.9	129	3	1.02381	2	7	2	140	90	101	250	118	45	181.4	1	0	6	0	4	12	0	44	6690	1598.95	48.1	37.3	126	6	#NULL!	2	2	1	3	3	2	13.2	25.6	66.3	0	3.26667	350	9.33333
42	1	24	87.2	164	1	60	38.8	48.4	110	1	0.88	3	9	2	110	60	94	187	75	52	120	0	0	8	0	4	10	0	38	6506	1554.97	44.5	35.4	125	#NULL!	1	1	5	4	3	3	2	110	20	55.7143	0	28	350	2.33333
43	1	46	74.3	152	1	73	29.5	44.8	98	1	0.890909	1	9	2	120	80	83	189	63	60	116.4	0	0	8	0	6	12	0	23	5749	1374.04	39.7	32.8	110	#NULL!	1	1	4	3	3	3	1	19.9571	89.6	66.3	0	3.26667	150	14
44	0	46	109.1	185	1	75	36.1	73	119	1	0.991667	2	12	3	120	85	91	199	90	45	136	0	0	2	0	4	2	0	37	9171	2191.92	33.1	53.4	120	3	#NULL!	4	6	4	4	2	2	27.5	140	6.12857	0	3.26667	250	0
45	1	33	84	161	0	60	36	48	107	1	0.955357	1	7	2	103	74	81	135	84	52	66.2	0	1	12	1	8	14	0	31	6293	1504.06	42.8	35.1	112	#NULL!	1	1	4	3	4	2	2	31.4286	179.2	27.8571	0	0.805479	500	0.383562
46	1	26	99.4	165	0	65	44.4	55	117	2	0.943548	1	13	3	110	80	95	180	141	49	102.8	0	1	10	2	12	14	0	41	7301	1744.98	44.7	40.3	124	#NULL!	3	5	6	4	5	2	2	209	22.4	59.0571	0.369863	28	107.143	21
47	1	46	88.5	165	1	63	38	50.5	106	1	0.913793	2	8	2	113	72	103	222	142	58	135.6	0	0	6	2	14	12	0	24	6510	1555.93	42.9	37	116	#NULL!	1	1	4	3	3	3	2	104.5	2.98667	0	0.0924658	0.536986	35.7143	4.66667
48	0	44	98.5	176	1	69	29.5	69.1	110	1	0.956522	1	12	3	110	65	85	167	47	52	105.6	0	0	4	1	8	10	0	32	8586	2052.1	29.9	50.6	115	3	#NULL!	4	7	5	4	2	2	23.5714	60	72.4286	0	3.26667	142.857	9.33333
49	1	43	95	155	1	74	39.8	55.2	103	2	0.844262	3	7	2	127	93	73	260	132	48	185.6	1	1	10	0	2	12	0	34	7088	1694.07	41.9	40.4	122	#NULL!	1	1	4	3	4	2	2	15.7143	24	78	0	0.805479	250	2.33333
50	1	30	70.1	155	1	67	27.6	42.5	86	1	0.843137	1	15	3	120	70	70	285	49	43	232.2	0	0	0	0	2	0	0	34	5598	1337.95	39.4	31.1	102	#NULL!	3	5	7	5	2	3	1	39.2857	3.82667	11.14	0	6.53333	178.571	50
52	1	38	90.3	164	1	74	40.5	49.8	104	1	0.896552	2	9	2	127	95	86	164	38	64	92.4	0	0	2	0	6	12	0	38	6519	1558.08	44.9	36.5	116	#NULL!	1	1	6	4	5	2	2	82.5	25.6	12.8143	0.554795	3.26667	85	50
53	1	37	75.6	157.5	1	66	28.5	47.1	88	1	0.758621	2	9	2	100	70	89	207	113	48	136.4	0	2	12	2	10	16	1	36	6042	1444.07	37.7	34.5	116	#NULL!	1	1	6	4	4	2	2	0	182	111.429	1.125	3.26667	142.857	10
54	1	24	81.2	160	1	69	31.4	49.8	88	1	0.807339	3	12	3	90	70	88	115	60	36	67	0	0	8	3	16	18	1	23	65.44	1564	38.7	36.5	109	#NULL!	2	2	7	5	3	3	1	125.714	42	97.5	0	9.8	178.571	10
55	1	41	133.9	164	1	67	70.8	63.1	140	4	0.939597	1	5	1	150	100	88	178	128	45	107.4	1	0	2	0	6	12	0	31	8519	2036.09	52.9	46.2	149	#NULL!	1	1	2	1	4	2	2	440	140	55.7143	0	0	142.857	2.33333
56	1	51	105.8	165	1	74	43.7	62.1	117	2	0.92126	1	6	2	140	100	109	188	87	39	131.6	1	2	10	2	14	14	0	36	7920	1892.93	41.3	45.5	127	#NULL!	1	1	3	2	4	2	2	62.8571	70	390	9.24658	4.0274	500	10
57	0	40	113	185	1	66	33.8	79.1	110	1	0.916667	1	13	3	110	65	87	172	96	45	107.8	0	0	2	0	6	10	0	25	9958	2380.02	29.9	57.9	120	3	#NULL!	4	6	4	3	3	2	31.4286	60	19.5	0	0	178.571	10
58	1	43	97	166	1	61	37.4	50.6	102	1	0.864407	2	7	2	110	70	95	170	80	38	116	0	1	10	2	10	10	0	36	6519	1558.08	42.5	37	118	#NULL!	1	1	3	2	3	3	2	47.1429	9.9726	39	0	3.26667	250	4.66667
59	1	23	89	155	1	67	42.2	47	102	2	0.836066	3	10	2	100	70	84	177	141	40	108.8	0	0	4	0	4	10	0	32	6422	1534.89	47.3	34.4	122	#NULL!	2	2	5	4	2	3	2	23.5714	20	13.9286	1.5411	56	117.5	4.66667
60	1	45	88	160	1	66	38.1	58.9	98	2	0.844828	2	8	2	120	70	106	222	125	58	139	0	0	2	1	8	14	0	33	7494	1791.11	39.3	43.1	116	#NULL!	1	1	5	4	5	2	2	94.2857	20	195	0.616438	6.53333	178.571	14
61	0	33	110.8	176	1	66	35.6	75.2	121	2	1.03419	2	11	3	105	65	107	182	163	45	104.4	1	1	12	0	6	14	0	35	9540	2280.11	32.1	55.1	117	4	#NULL!	5	4	3	7	1	1	440	179.2	16.1571	2.46575	26.1333	142.857	9.33333
62	1	31	140.6	171	1	63	76	64.6	112	4	0.811594	1	10	2	130	80	85	146	67	52	80.6	0	0	8	1	8	14	0	49	8866	2119.02	54.1	47.3	138	#NULL!	1	1	6	4	3	3	2	0.0361644	25.6	39	4.5	0	192.857	4.66667
63	0	49	83.5	165	1	79	25.9	57.6	113	1	1.02727	2	9	2	130	75	90	206	116	58	124.8	0	0	0	0	6	6	0	20	7117	1701	31	42.2	110	5	#NULL!	3	3	2	3	3	2	7.85714	12	6.68571	0	0	25.7143	2.33333
64	1	50	69.2	154	1	68	26	43.2	99	1	0.980198	1	7	2	110	70	90	186	237	36	102.6	1	1	10	1	8	20	2	34	5506	1315.97	37.5	31.6	101	#NULL!	1	1	2	1	3	3	1	110	20	6.68571	0	14	107.143	0
65	0	48	101.9	172	1	68	34.1	67.8	120	1	1.01695	3	9	2	110	75	82	176	95	45	112	0	0	2	0	0	2	0	45	8477	2026.05	33.5	49.6	118	3	#NULL!	4	3	2	4	2	2	165	20	27.8571	0	9.8	500	20
66	0	33	100.9	184	1	76	25.2	75.7	110	1	1.00917	1	14	3	110	65	97	164	182	39	88.6	1	0	4	1	8	12	0	36	9439	2255.98	25	55.4	109	3	#NULL!	4	6	4	3	3	1	47.1429	192	130.929	0	28	250	20
67	1	47	88.9	162	1	70	40.1	48.8	102	1	0.871795	1	7	2	120	70	104	220	175	57	128	1	2	18	0	6	16	1	17	6347	1516.97	45.2	35.7	117	#NULL!	1	1	4	3	4	2	2	6.91429	57.6	29.5286	0	6.53333	68.5714	4.66667
68	1	44	77.7	157	1	76	30.6	47.1	93	1	0.837838	1	10	2	130	80	111	188	98	48	120.4	1	0	2	0	4	18	1	29	6029	1440.97	39.4	34.5	111	#NULL!	1	1	6	4	4	2	1	110	20	41.7857	0	0	150	20
69	0	40	94.9	167	1	65	29.7	65.2	110	1	1.01852	3	13	3	100	65	94	216	159	42	142.2	0	0	4	1	8	14	0	46	8134	1944.07	31.3	47.7	108	3	#NULL!	4	6	4	3	3	2	7.33333	2.98667	390	0	4.9	500	10
70	1	44	101.9	159	1	67	44.6	57.3	109	3	0.819549	1	8	2	140	80	99	217	146	57	130.8	0	1	10	0	6	12	0	45	7401	1768.88	43.8	41.9	133	#NULL!	1	1	4	3	2	3	2	7.33333	6.16	128.7	32.1429	3.26667	107.143	10
71	1	34	92.6	166	1	72	42.4	50.3	95	1	0.791667	2	8	2	90	70	87	123	43	56	58.4	0	0	6	0	6	12	0	20	6636	1586.04	45.7	36.8	120	#NULL!	1	1	4	3	2	3	2	23.5714	89.6	39	16.0714	6.53333	150	7
72	1	41	92.3	151	1	59	42.8	49.5	104	3	0.83871	1	7	2	103	75	92	234	105	54	159	0	1	10	2	12	14	0	46	6502	1554.02	46.3	36.2	124	#NULL!	1	1	3	2	3	3	2	440	26.4	18.3857	0.15411	0.805479	107.143	7
73	1	50	94.3	148	1	76	43.7	50.6	121	3	0.968	1	6	2	173	110	79	158	134	42	89.2	1	0	0	0	4	4	0	28	6590	1575.05	46.3	37	125	#NULL!	1	1	4	3	6	1	2	15.7143	13.2	18.3857	0	3.26667	64.2857	40
74	1	37	93.6	159	1	63	38.2	55.4	107	2	0.891667	1	6	2	110	80	94	205	209	38	125.2	1	1	12	2	12	12	0	19	7125	1702.92	40.8	40.6	120	#NULL!	1	1	2	1	3	3	2	110	20	195	0	0	250	30
75	1	32	85.1	157	2	80	35.2	49.9	111	1	0.917355	1	12	3	100	70	77	162	76	36	110.8	0	2	16	2	12	10	0	36	6502	1554.02	41.3	36.5	121	#NULL!	3	5	3	2	3	3	1	1.83333	0	195	0	0	107.143	20
76	0	43	109.6	173	1	71	31.9	77.7	114	2	0.966102	1	8	2	125	85	86	146	90	39	89	0	0	4	0	0	2	0	43	9728	2325.05	29.1	56.9	118	6	#NULL!	2	4	3	4	2	2	15.7143	92.4	97.5	0	1.63333	170	2.33333
77	1	44	88.7	158	1	74	36.4	52.3	100	2	0.862069	1	12	3	110	70	81	193	82	54	122.6	0	2	18	2	10	20	2	29	6699	1601.1	41	38.3	116	#NULL!	6	4	4	3	3	3	1	94.2857	102.8	19.5	0	9.8	107.143	30
78	1	29	97.6	169	1	65	38.6	59.1	112	1	0.910569	1	10	2	110	80	93	127	78	35	76.4	0	1	10	0	6	10	0	35	7644	1826.96	39.5	43.3	123	#NULL!	6	4	4	3	4	2	2	220	20	13	0	0	285.714	4.66667
79	1	47	87.2	153	1	64	38.1	49.1	87.2	2	0.758261	1	8	2	110	90	124	223	111	48	152.8	1	1	12	0	6	16	1	19	6351	1517.93	43.7	35.9	115	#NULL!	1	1	4	2	5	2	1	110	5.97333	26.1857	0	1.07397	125	10
80	1	31	80.5	154	1	60	35	45.5	92	1	0.793103	1	6	2	100	80	98	152	71	44	93.8	0	2	14	2	10	10	0	37	6025	1440.01	43.4	33.3	116	#NULL!	1	1	3	2	5	2	2	220	40	195	0	0	71.4286	21
81	0	39	100.2	170	1	65	27.1	73.2	113	1	1.02727	1	11	3	105	55	109	240	228	38	156.4	1	0	8	0	6	14	0	53	9096	2174	27	53.6	110	4	#NULL!	5	3	2	4	2	1	110	76.8	19.5	0	0	250	0
82	0	48	98.2	167	1	75	29.9	68.4	113	2	1	1	11	3	110	80	94	133	67	36	83.6	0	2	18	3	18	18	1	51	8485	2027.96	30.4	50.1	113	4	#NULL!	5	3	2	4	2	1	62.8571	76.8	98.6143	0	28	71.4286	2.33333
83	0	39	112.5	175	1	67	32.9	79.7	114	2	1.02703	2	10	2	110	70	91	161	90	38	105	0	0	4	1	8	6	0	23	10029	2397	29.2	58.3	111	4	#NULL!	5	3	2	4	2	2	47.1429	9.33333	27.8571	0	1.61096	200	7
84	1	42	101.3	164	0	72	47.6	53.7	113	2	0.889764	1	8	2	100	80	96	206	71	45	146.8	0	0	0	0	2	6	0	32	7046	1684.03	47	39.3	127	#NULL!	1	1	4	3	3	3	2	440	40	390	0.616438	0.134247	375	28
85	0	42	115.6	173	1	59	40.5	75	122	2	1.0339	1	8	2	140	90	314	181	184	39	105.2	1	0	0	0	4	4	0	39	9531	2277.96	35	55	118	6	#NULL!	2	4	3	4	2	2	110	19.6	27.8571	0	0.536986	250	4.66667
86	1	34	87.1	167	1	60	35.9	51.2	106	1	0.972477	1	8	2	100	70	88	203	81	62	124.8	0	0	2	0	6	10	0	41	6640	1587	41.3	37.5	109	#NULL!	1	1	4	3	2	3	2	110	4.66667	27.8571	0	0.805479	250	40
87	1	22	78.7	164	0	69	32.3	46.4	78.7	1	0.742453	2	13	3	100	70	85	170	104	45	104.2	0	1	12	1	8	14	0	50	6226	1488.05	41	34	106	#NULL!	3	5	6	4	5	2	2	13.2	124	30	7.5	14	35.7143	20
88	1	40	83.3	168	1	76	32	51.3	83	1	0.798077	1	6	2	110	80	97	174	90	39	117	0	0	0	2	12	10	0	35	6540	1563.1	38.4	37.6	104	#NULL!	1	1	3	2	5	2	2	220	140	13	1.23288	14	71.4286	40
89	1	29	97.3	162	1	61	43.7	53.6	109	2	0.886179	1	9	2	110	70	102	148	68	64	70.4	0	0	4	0	2	2	0	46	7088	1694.07	44.9	39.6	123	#NULL!	1	1	5	4	2	3	2	47.1429	30	41.7857	0.616438	9.8	214.286	14
90	0	37	97.7	172	1	69	28.7	69	108	1	0.964286	3	11	3	130	90	119	236	417	45	107.6	1	0	8	1	8	12	0	43	8611	2058.08	29.4	50.5	112	3	#NULL!	4	5	4	4	2	2	110	120	167.143	0	6.53333	142.857	20
91	1	43	96	153	1	63	42.8	53.2	111	3	0.888	2	6	2	120	60	101	124	57	33	79.6	1	0	0	0	4	10	0	36	6908	1651.05	44.6	38.9	125	#NULL!	1	1	3	2	4	2	2	495	14	128.7	0	3.26667	71.4286	14
92	1	50	99.1	161	1	74	48	51.1	108	2	0.878049	1	13	3	110	80	87	227	89	45	164.2	0	0	6	0	4	8	0	33	6715	1604.92	48.5	37.4	123	#NULL!	3	5	6	4	4	2	2	31.4286	80	55.7143	7.5	3.26667	214.286	14
93	0	41	99.6	182	1	68	22.9	76.7	106	1	0.963636	3	12	3	115	85	86	139	54	36	92.2	0	0	2	0	0	2	0	27	9468	2262.91	23	56.1	110	3	#NULL!	4	7	5	4	2	2	3.61644	9.33333	4.55	7.5	1.61096	178.571	4.66667
94	0	36	106.9	183	1	68	26.7	80.2	107	1	0.955357	2	12	3	100	70	84	161	78	39	106.4	0	0	8	2	12	10	0	31	10025	2396.03	25	58.7	112	4	#NULL!	5	3	2	3	3	1	220	11.9467	78	0	3.26667	250	18.6667
95	1	31	78.9	158	0	66	34.9	44	87	1	0.725	2	8	2	102	83	104	235	71	64	156.8	0	2	20	0	6	16	1	13	5862	1401.05	44.2	32.2	120	#NULL!	1	1	5	4	5	2	2	55	0.245479	0.181644	0	1.61096	71.4286	20
96	1	50	88.6	159	1	66	39	49.6	104	2	0.87395	1	14	3	110	70	90	222	121	45	152.8	0	0	2	0	4	6	0	44	6406	1531.07	44.1	36.3	119	#NULL!	3	5	6	4	3	3	2	165	4.66667	9.75	0.283562	0	105.952	10
97	0	40	84	168	1	52	17.5	66.5	97	1	0.95098	2	9	2	100	65	101	241	173	38	168.4	1	0	2	0	3	4	0	31	8100	1935.95	20.8	48.7	102	5	#NULL!	3	3	2	3	3	2	660	9.33333	4.55	0	14	250	20
98	1	47	86.9	148	2	80	40.7	46.2	113	2	0.896825	2	7	2	130	90	86	217	73	48	154.4	1	2	14	2	10	12	0	32	6071	1451	46.9	33.8	126	1	#NULL!	0	4	3	3	3	2	165	12.8	12.8143	7.5	1.63333	17.8571	60
99	1	39	82.4	157	1	85	32.8	49.6	103	1	0.919643	1	7	2	120	80	89	208	135	39	142	0	0	2	0	1	10	0	30	6372	1522.94	39.8	36.3	112	#NULL!	4	3	2	1	4	2	2	110	140	27.8571	0	0	35.7143	10
100	1	33	110.7	167	1	61	50	60.8	110	2	0.916667	1	9	2	110	70	104	151	123	33	93.4	1	1	10	1	8	8	0	22	7979	1907	45.1	44.5	120	#NULL!	1	1	6	4	5	2	2	47.1429	4.66667	195	0.616438	6.53333	700	28
101	0	29	96.1	178	0	69	26.4	69.7	110	1	0.956522	2	11	3	145	85	93	289	269	42	193.2	1	0	0	0	0	0	0	40	8740	2089	27.5	51	115	6	#NULL!	2	6	4	3	3	2	220	40	55.7143	1.23288	3.26667	250	7
102	0	40	90.9	171	1	54	22.1	68.8	110	1	0.982143	1	9	2	105	65	141	197	295	35	103	1	0	4	0	2	2	0	21	8460	2022	24.3	50.4	112	6	#NULL!	2	4	3	2	3	2	0	168	5.57143	0	3.26667	300	30
103	0	46	102.8	170	1	67	27.8	75	112	2	0.957265	1	10	2	110	70	108	217	76	48	153.8	0	0	8	1	8	6	0	41	9297	2222.04	27	54.9	117	6	#NULL!	2	4	3	3	3	1	94.2857	9.33333	195	0	0	250	4.66667
104	1	40	105.9	164	1	63	47.2	58.7	114	2	0.904762	1	8	2	120	80	87	181	136	46	107.8	0	0	8	1	8	10	0	29	7632	1824.09	44.6	43	126	6	#NULL!	2	4	3	5	2	2	330	40	55.7143	0	0	250	10
105	0	33	102.1	174	1	52	30.6	71.5	114	1	1.02703	2	8	2	95	65	93	148	122	46	77.6	0	0	2	0	4	6	0	43	8987	2147.94	30	52.3	111	6	#NULL!	2	3	2	4	2	1	62.8571	60	83.5714	0	3.26667	375	0.583333
106	0	32	99.8	173	1	60	27.1	72.8	115	1	1.04545	3	14	3	125	85	81	186	122	39	122.6	0	1	10	2	12	22	2	32	9104	2175.91	27.1	53.3	110	4	#NULL!	5	7	5	3	3	2	330	40	55.7143	0	6.53333	71.4286	10
107	1	35	81.7	160	0	76	35.9	45.8	99	1	0.86087	1	9	2	100	80	76	200	128	52	122.4	0	1	12	0	2	14	0	16	6033	1441.92	43.9	33.5	115	#NULL!	1	1	4	3	2	3	1	125.714	4.66667	195	0	0.536986	89.2857	4.66667
108	1	47	82.1	155	1	64	33.8	48.3	106	1	0.981481	2	7	2	110	80	114	265	87	58	189.6	0	1	12	0	6	10	0	37	6169	1474.43	41.1	35.4	108	#NULL!	4	3	2	1	4	2	2	110	12.8	6.12857	0	0	17.8571	2.33333
109	1	43	91.1	155	1	74	36.2	55	111	2	0.867188	1	8	2	110	70	92	181	125	33	123	0	0	6	0	6	8	0	36	7008	1674.95	39.7	40.3	128	#NULL!	1	1	5	4	4	2	2	55	20	27.8571	0	3.26667	250	2.33333
110	1	49	89.6	154	1	65	40.1	49.5	121	2	0.930769	1	5	1	130	90	87	203	104	48	134.2	1	1	10	0	4	12	0	31	6418	1533.94	44.8	36.2	130	#NULL!	1	1	2	1	4	2	2	55	12.8	1.43	0	0	107.143	10
111	1	48	102.9	156	1	71	47.1	55.8	117	3	0.966942	1	5	1	150	120	122	222	172	39	148.6	1	1	12	2	14	14	0	34	1733	1733	45.8	40.9	121	#NULL!	1	1	1	0	2	3	2	220	140	111.429	0	3.26667	500	2.33333
112	1	34	72.4	155	1	65	26.6	45.8	92	1	0.867925	1	10	2	110	70	91	195	42	62	124.6	0	0	6	2	12	14	0	36	5895	1408.94	36.7	33.5	106	#NULL!	1	1	6	4	3	3	2	330	20	55.7143	0	0	107.143	20
113	1	31	85	162.5	1	83	37.5	47.8	98	1	0.844828	1	9	2	100	70	91	147	62	59	75.6	0	0	4	0	2	2	0	26	6318	1510.04	44	35	116	#NULL!	1	1	5	4	3	3	2	3.66667	4.66667	128.7	0	0.536986	53.5714	20
114	1	32	86.9	166	1	69	30.6	56.3	93	1	0.815789	1	13	3	100	70	#NULL!	#NULL!	#NULL!	#NULL!	#NULL!	#NULL!	0	8	0	6	12	0	35	7159	1711.04	35.2	41.2	114	#NULL!	3	5	7	5	4	2	2	14.6667	2.98667	136.5	0.616438	0.268493	375	90
115	1	33	85.9	160	1	67	35.4	50.5	101	1	0.885965	1	9	2	110	70	84	168	96	45	103.8	0	0	6	0	4	8	0	41	6561	1568.12	4.2	37	114	#NULL!	1	1	4	3	3	3	1	330	3.08	97.5	0	14	71.4286	10
116	1	35	81.8	162	1	52	31.2	50.6	94	1	0.817391	1	8	2	100	80	93	169	99	58	91.2	0	0	4	0	6	8	0	29	6489	1550.91	38.2	37	115	#NULL!	1	1	4	3	3	3	2	440	70	41.7857	0	6.53333	71.4286	4.66667
117	1	34	74.2	158	1	61	25.1	49.2	99	1	0.942857	2	10	2	112	63	87	139	109	48	69.2	0	0	2	0	2	10	0	32	6243	1492.11	33.8	36	105	#NULL!	1	1	5	4	3	3	1	220	140	18.3857	7.5	3.26667	71.4286	10
118	1	37	85	156	1	68	32.3	52.7	103	1	0.903509	1	8	2	120	80	99	207	53	54	142.4	0	0	8	2	10	12	0	35	6728	1608.03	38	38.6	114	#NULL!	1	1	4	3	2	3	2	220	60	83.5714	0	0.536986	142.857	20
119	0	40	138.2	167	1	75	58.2	80	144	4	1.02128	1	7	2	130	70	89	181	108	48	111.4	0	2	20	2	14	20	2	51	10460	2500	42.1	58.6	141	6	#NULL!	2	3	2	4	2	2	15.7143	140	13	15	6.53333	125	15
120	1	33	83.3	157	1	71	34.4	48.9	101	1	0.87069	1	9	2	120	90	91	192	91	43	130.8	1	2	20	2	12	16	1	31	6368	1521.99	41.3	35.8	116	#NULL!	1	1	4	3	2	3	1	15.7143	70	0	0	0.268493	142.857	9.33333
121	1	30	79	150	0	67	29	50	103	2	0.880342	1	5	1	110	70	86	136	85	54	65	0	0	8	0	6	4	0	35	6439	1538.96	36.7	36.6	117	#NULL!	1	1	2	2	5	2	2	440	140	27.8571	0	6.53333	500	20
122	1	50	90.8	153	1	53	39.2	51.6	111	2	0.909836	2	4	1	150	100	84	192	98	38	134.4	1	0	8	2	12	8	0	38	6632	1585.09	43.2	37.8	122	#NULL!	1	1	1	0	5	2	2	220	5.97333	3.34286	0	0	250	4.66667
123	1	21	72.9	153	1	65	28.1	44.8	91	1	0.834862	1	6	2	100	80	71	196	101	45	130.8	0	0	6	0	4	10	0	43	6008	1435.95	38.6	32.8	109	#NULL!	1	1	2	1	4	2	1	110	2.33333	55.7143	0	1.63333	42.8571	20
124	0	43	100.5	174	1	60	26.2	74.3	112	1	0.982456	1	11	3	100	65	113	162	211	30	89.8	1	1	10	0	6	12	0	30	9201	2199	26.1	54.4	114	3	#NULL!	4	4	3	3	3	2	5.5	32	5.57143	0	9.8	142.857	11.6667
125	1	33	75.2	154	0	82	32.5	42.7	101	1	0.935185	3	7	2	100	70	97	187	77	45	126.6	0	0	6	0	2	14	0	18	5665	1353.97	43.2	31.3	108	#NULL!	1	1	4	3	5	2	2	47.1429	40	111.429	0	0	107.143	4.66667
126	1	45	80.7	155	1	57	33.5	47.2	105	1	0.990566	1	7	2	110	60	71	148	99	38	90.2	0	0	4	0	4	10	0	25	6079	1452.92	41.5	34.6	106	#NULL!	1	1	3	2	3	3	2	440	25.6	5.33	0	0	142.857	60
127	0	28	93.5	169	0	54	28.7	64.8	110	1	0.940171	3	13	3	110	70	81	170	78	48	106.4	0	0	8	0	6	8	0	45	8188	1956.98	30.7	47.4	117	4	#NULL!	5	6	4	5	2	2	220	25.6	32.3143	0.616438	1.07397	250	10
128	1	36	84.7	162	1	80	37.8	46.9	94	1	0.803419	1	7	2	120	70	109	243	93	64	160.4	0	2	14	0	2	12	0	28	6176	1476	44.6	34.3	117	#NULL!	1	1	4	3	4	2	2	23.5714	92.4	18.3857	7.5	14	107.143	14
129	0	38	101.1	181	1	64	23.9	77.2	107	1	0.955357	3	13	3	100	60	159	167	58	68	87.4	0	0	2	0	4	10	0	37	9569	2287.05	23.6	56.5	112	4	#NULL!	5	4	3	2	3	1	220	40	94.7143	0	0.268493	250	20
130	0	32	96.5	172	1	74	25.9	70.6	112	1	0.982456	1	14	3	110	70	110	217	194	30	148.2	1	0	2	0	6	8	0	34	8812	2106.12	26.8	51.7	114	3	#NULL!	4	6	4	3	3	1	7.33333	224	11.44	0.554795	14	357.143	30
131	1	32	96.4	155	1	79	40.1	56.3	96	3	0.768	1	7	2	110	60	84	150	92	42	89.6	0	0	8	1	8	10	0	40	7305	1745.94	41.6	41.2	125	#NULL!	1	1	4	3	4	2	2	110	6.16	8.58	0	3.26667	107.143	2.33333
132	1	37	84.2	163	1	76	30.3	53.9	99	1	0.933962	3	9	2	100	70	95	195	83	45	133.4	0	1	10	0	6	10	0	18	6832	1632.89	36	39.5	106	#NULL!	1	1	4	3	3	3	1	15.7143	92.4	111.429	7.5	6.53333	250	10
133	0	42	88.6	167	1	80	24.3	64.3	105	1	0.972222	1	11	3	100	60	97	184	82	45	122.6	0	0	2	0	4	2	0	34	7929	1895.08	27.4	47	108	4	#NULL!	5	3	2	5	2	1	94.2857	120	167.143	0	0.805479	142.857	20
134	0	41	99.5	178	1	78	23.7	75.8	107	1	0.938596	2	11	3	120	80	183	221	159	54	135.2	1	0	0	0	2	6	0	37	9364	2238.05	23.8	55.5	114	4	#NULL!	5	2	1	3	3	1	0.942857	134.4	1.43	1.84932	0	250	0
135	0	30	103.2	172	1	62	31.4	71.8	114	1	1.04587	1	12	3	130	70	91	186	111	45	118.8	0	0	4	0	6	10	0	33	9071	2168	30.4	52.6	109	4	#NULL!	5	4	3	3	3	2	94.2857	60	19.5	0	9.8	178.571	18.6667
136	0	36	93.4	176	1	63	23.8	69.6	105	1	0.954545	3	11	3	110	70	102	166	118	42	100.4	0	1	12	0	4	10	0	25	8615	2059	25.5	51	110	4	#NULL!	5	3	2	4	2	1	660	80	111.429	0	0.268493	107.143	10
137	0	39	119.5	184	1	54	39.7	79.8	121	2	0.98374	1	9	2	120	80	101	174	140	38	108	1	0	0	0	4	4	0	28	10150	2426	33.2	58.4	123	6	#NULL!	2	3	2	3	3	1	110	40	18.3857	16.0714	3.26667	250	30
138	0	34	105.3	178	0	70	25.2	80.1	105.3	1	0.931858	2	13	3	130	90	86	196	201	45	110.8	1	2	14	0	6	8	0	47	10004	2391.01	23.9	58.6	113	4	#NULL!	5	7	5	4	2	2	36.6667	7.67123	167.143	0	5.36986	375	300
139	0	35	99.4	176	1	60	25.7	73.7	113	1	1.01802	1	11	3	120	75	92	225	168	58	133.4	0	0	8	1	8	12	0	29	9171	2191.92	25.9	54	111	4	#NULL!	5	4	3	4	2	2	440	4.66667	27.8571	0	3.26667	250	4.66667
140	0	42	112.1	176	1	66	35.5	76.6	122	2	1.01667	3	10	2	120	90	96	170	253	34	85.4	1	0	4	0	2	0	0	21	9648	2305.93	31.7	56.1	120	4	#NULL!	5	3	2	4	2	2	220	51.2	78	0	3.26667	107.143	10
141	0	38	91.4	173	1	68	21.5	69.9	103	1	0.919643	3	12	3	110	80	97	166	138	38	100.4	0	2	16	0	6	18	1	35	8602	2055.93	23.5	51.2	112	4	#NULL!	5	4	3	3	3	2	220	0	6.5	0	13.0667	250	10
142	0	32	96.3	172	0	67	22.3	74	105	1	0.9375	3	14	3	110	70	108	181	151	45	105.8	1	0	4	1	8	6	0	39	9184	2195.03	23.2	54.2	112	4	#NULL!	5	7	5	4	2	1	31.4286	4.66667	278.571	7.5	3.26667	178.571	4.66667
143	0	41	107.7	178	1	63	26.5	81.2	116	1	1.0087	3	9	2	100	70	92	194	102	38	135.6	0	0	8	1	8	6	0	34	10117	2418.02	24.6	59.4	115	6	#NULL!	2	4	3	3	3	2	220	280	13	0	3.26667	142.857	30
144	0	38	83.3	163	1	71	21.3	62	105	1	0.990566	3	8	2	110	80	97	162	128	38	98.4	0	0	8	2	14	1	0	32	7632	1824.09	25.6	45.4	106	6	#NULL!	2	3	2	3	3	2	23.5714	89.6	19.5	0	3.22192	107.143	30
145	0	37	108.5	184	1	66	29.1	79.4	114	1	1.01786	2	12	3	145	100	110	177	201	43	93.8	1	0	6	0	6	12	0	33	9945	2376.91	26.8	58.1	112	4	#NULL!	5	4	3	3	3	2	47.1429	128	39	0.616438	6.53333	178.571	4.66667
146	0	53	104.6	167	1	76	36.7	67.9	122	2	1.01667	3	10	2	125	85	97	192	70	43	135	0	0	2	0	2	2	0	32	8510	2033.94	35.1	49.7	120	5	#NULL!	3	5	4	5	2	2	22	25.6	195	0	0.536986	250	9.33333
147	0	49	117.1	161	1	72	41.8	75.3	130	4	0.984848	3	7	2	150	90	193	158	184	44	77.2	1	0	4	0	4	4	0	32	9540	2280.11	35.7	55.1	132	5	#NULL!	3	2	2	4	2	2	440	40	222.857	0	0	250	20
148	0	43	94	166	1	66	26.8	67.2	110	1	0.973451	3	8	2	90	70	90	176	33	57	112.4	0	0	6	0	4	12	0	57	8314	1987.09	28.5	49.2	113	2	#NULL!	1	4	3	4	2	1	495	80	111.429	0	14	214.286	30
149	0	41	101.2	170	1	71	31.2	70	113	2	1.02727	1	13	3	130	80	77	170	245	30	91	1	0	4	0	4	4	0	32	8745	2090.11	30.8	51.2	110	3	#NULL!	4	7	5	3	3	2	31.4286	20	195	0	0	250	10
150	0	39	104.5	175	1	48	27.8	76.7	104.5	1	0.924779	1	11	3	130	90	90	210	153	39	140.4	1	0	2	0	2	0	0	42	9560	2284.89	26.6	56.1	113	4	#NULL!	5	2	1	3	3	1	330	40	13	0.616438	0.536986	375	4.66667
151	0	34	101	171	0	51	28.4	72.6	111	1	0.965217	1	12	3	120	70	90	197	169	39	124.2	1	0	4	0	6	6	0	47	9083	2170.89	28.1	72.6	115	4	#NULL!	5	4	3	3	3	2	660	20	55.7143	32.1429	13.0667	71.4286	20
152	0	37	109.7	173	1	61	35.9	73.8	116	2	1.01754	2	14	3	105	70	82	191	92	33	139.6	0	0	6	1	8	14	0	27	9326	2228.97	32.7	54	114	4	#NULL!	5	5	4	3	3	1	495	53.2	6.5	0	0	107.143	0.383562
153	0	30	113.8	183	1	60	25.2	88.7	114	1	0.966102	3	12	3	120	60	88	189	39	54	127.2	0	0	2	0	2	6	0	28	11205	2678.06	22.1	64.9	118	4	#NULL!	5	3	2	3	3	1	110	4.66667	13	0.616438	3.26667	250	20
154	0	31	96.6	180	0	68	22.4	74.2	107	1	0.955357	2	14	3	110	70	85	132	80	33	83	0	0	2	0	2	8	0	40	9226	2205.07	23.2	54.3	112	4	#NULL!	5	7	5	2	3	2	3.66667	140	167.143	0.616438	3.26667	125	10
155	0	27	105.8	177	0	67	24.4	81.4	112	1	0.957265	3	12	3	120	70	87	183	92	38	126.6	0	0	6	0	6	10	0	35	10247	2449.09	23.1	59.6	117	3	#NULL!	4	5	4	3	3	2	55	140	27.8571	0.616438	14	250	10
156	0	33	104.8	184	1	68	26.9	77.9	109	1	0.964602	1	14	3	120	70	88	220	61	54	153.8	0	0	2	0	6	14	0	47	9753	2331	25.7	57	113	4	#NULL!	5	6	4	2	3	2	220	26.4	83.5714	0	0	71.4286	30
157	0	33	114.9	176	0	71	35.2	79.7	117	2	0.966942	1	12	3	120	80	90	235	111	54	158.8	0	0	2	0	2	6	0	38	10117	2418	30.6	58.3	121	6	#NULL!	2	7	5	3	3	1	110	140	83.5714	0	0.805479	350	60
158	0	43	90.3	167	0	72	25.6	64.8	115	1	1.05505	1	10	2	100	65	78	186	98	44	122.4	0	0	0	0	4	10	0	48	8000	1912	28.3	47.4	109	6	#NULL!	2	6	4	4	2	2	55	7	292.5	0	0	71.4286	4.66667
159	0	41	116.7	170	1	67	38.9	77.8	129	3	1.04878	2	13	3	130	80	78	186	95	40	127	0	0	4	1	8	12	0	40	9862	2357.07	33.3	57	123	3	#NULL!	4	6	4	3	3	2	33	40	55.7143	1.23288	13.0667	107.143	2.33333
160	0	38	92	171	1	60	26.6	65.4	105	1	0.981308	2	7	2	130	90	88	165	91	39	107.8	1	1	12	0	6	14	0	47	8125	1941.92	28.9	47.9	107	2	#NULL!	1	4	3	4	2	2	495	280	195	0	0	165	30
161	0	29	98.5	181	1	78	23.7	74.8	105	1	0.9375	1	13	3	110	65	96	217	108	33	162.4	0	0	2	0	2	4	0	35	9343	2233	24.1	54.8	112	3	#NULL!	4	6	4	1	3	2	110	140	27.8571	0	6.53333	107.143	10
162	0	40	95.3	166	1	65	28	67.3	114	1	1.02703	2	10	2	140	110	107	232	73	36	181.4	1	0	0	0	0	0	0	8	8364	1999.04	29.4	49.3	111	4	#NULL!	5	3	2	4	2	2	220	3.08	13	0	9.8	35.7143	15
163	0	42	92.9	177	1	71	20.4	72.6	107	1	0.963964	2	13	3	130	90	96	168	134	37	104.2	1	0	4	0	6	12	0	42	8895	2126	21.9	53.1	111	3	#NULL!	4	6	4	3	3	2	7.85714	10	66.3	0	6.53333	53.5714	10
164	0	45	98.6	170	1	67	32.2	66.6	118	1	1.07273	3	10	2	110	80	97	238	80	48	174	0	1	12	0	4	12	0	51	8314	1987.09	32.6	48.8	110	4	#NULL!	5	3	2	4	2	2	220	80	111.429	0	0.536986	107.143	0
165	0	29	103.9	179	1	69	28.6	75.3	110	1	1.04762	2	12	3	110	80	94	143	121	52	66.8	0	0	0	0	2	8	0	51	9485	2266.97	27.5	55.1	105	4	#NULL!	5	4	3	3	3	2	47.1429	280	55.7143	3.75	14	500	20
166	0	50	92.9	170	1	67	27.2	65.7	107	1	0.946903	2	10	2	120	90	85	198	81	38	143.8	1	0	2	1	8	8	0	26	8100	1935.95	29.3	48.1	113	7	#NULL!	2	5	5	3	3	2	110	10	27.8571	0	14	250	10
167	0	32	110.5	181	1	61	24.2	86.3	116	1	0.983051	2	13	3	135	90	90	201	134	45	129.2	0	0	8	2	10	12	0	27	10841	2591.06	21.9	63.2	118	3	#NULL!	4	6	4	2	3	2	220	14	195	0	0	250	8.16667
168	0	30	94.9	177	1	60	23.3	71.7	109	1	1.04808	2	14	3	125	80	92	210	81	48	145.8	0	1	10	0	6	10	0	17	8929	2134.08	24.5	52.5	104	4	#NULL!	5	6	4	3	3	2	110	40	26	0	14	142.857	4.66667
169	0	46	102.2	175	1	76	29.2	73	112	1	0.982456	1	10	2	100	60	135	206	238	38	120.4	1	0	0	0	2	2	0	27	9063	2166.11	28.6	53.4	114	3	#NULL!	4	4	2	4	2	2	31.4286	20	195	0	1.63333	71.4286	10
170	0	35	95.8	167	1	66	26.5	69.3	114	1	0.991304	3	12	3	130	90	80	249	121	39	185.8	1	0	8	2	12	20	2	54	8627	2061.9	27.7	50.7	115	4	#NULL!	5	4	3	2	3	2	94.2857	280	27.8571	1.84932	14	250	2.33333
171	0	48	96.1	172	1	66	20.1	76	112	1	1.02752	3	12	3	110	70	100	186	123	39	122.4	1	0	4	0	2	6	0	33	9297	2222.04	20.9	55.6	109	4	#NULL!	5	4	3	3	3	2	62.8571	140	195	3.69863	1.61096	107.143	1.53425
172	0	30	83	166	1	67	19.5	63.5	102	1	0.980769	2	12	3	120	80	94	223	88	40	165.4	0	0	2	0	2	2	0	32	7858	1878.11	23.5	46.5	104	4	#NULL!	5	4	3	2	3	2	110	20	27.8571	0.616438	3.26667	375	20
173	0	32	90.1	171	1	70	19.1	71	107	1	1.05941	2	11	3	100	70	82	154	87	36	100.6	0	0	8	0	6	10	0	24	8753	2092.02	21.2	52	101	6	#NULL!	2	6	4	2	3	2	94.2857	40	55.7143	1.23288	1.07397	71.4286	10
174	0	37	94.5	175	1	73	22	72.5	119	1	1.04386	1	9	2	115	70	84	160	195	30	91	1	0	2	0	4	4	0	26	8945	2137.91	23.3	53.1	114	6	#NULL!	2	4	3	2	3	2	220	0	111.429	96.4286	6.53333	33.3333	150
175	0	45	89.9	167	1	83	27.2	62.7	108	1	0.981818	1	12	3	110	80	78	146	65	36	97	0	0	6	0	0	10	0	27	7761	1854.92	30.3	45.9	110	4	#NULL!	5	4	3	3	3	2	110	20	167.143	3.75	3.26667	375	2.33333
176	0	23	108.8	177	0	74	30.3	78.6	114	1	0.942149	1	11	3	130	80	80	164	53	39	114.4	0	0	6	1	8	12	0	25	10037	2399	27.8	57.5	121	6	#NULL!	2	6	4	4	2	1	47.1429	60	167.143	0	13.0667	250	14
177	0	47	130	179	1	83	49.3	80.7	137	3	1.096	2	12	3	110	70	96	169	106	39	108.8	0	0	4	0	0	2	0	16	10372	2478.97	37.9	59.1	125	4	#NULL!	5	4	3	2	3	2	0	5.97333	36.2143	0	1.63333	178.571	9.33333
178	0	24	121.9	175	0	68	40.1	81.8	121	2	0.960317	3	11	3	140	90	79	151	65	45	93	0	1	12	0	6	18	1	46	10594	2532.03	32.9	59.9	126	6	#NULL!	2	6	4	5	2	1	440	4.66667	195	0	1.61096	250	18.6667
179	0	33	106.4	180	1	65	27.8	78.6	106	1	0.981481	1	12	3	120	80	86	176	125	51	100	0	0	8	0	0	6	0	39	9858	2356.12	26.1	57.5	108	4	#NULL!	5	3	2	3	3	1	94.2857	40	55.7143	15	28	107.143	9.33333
180	0	47	94	174	1	63	21.1	72.9	99	1	0.961165	2	11	3	115	80	92	168	126	48	94.8	0	0	2	0	0	6	0	44	8920	2131.93	22.4	53.4	103	5	#NULL!	3	6	4	4	2	2	330	70	6.5	1.23288	13.0667	107.143	14
181	0	38	115.4	175	1	58	37.5	77.9	120	2	0.983607	1	12	3	130	90	108	228	326	38	124.8	1	2	14	2	14	16	1	30	9874	2360	32.5	57	122	3	#NULL!	4	4	3	3	3	1	1.35616	80	390	0.616438	3.26667	150	18.6667
182	0	45	102.2	179	1	75	26.9	75.3	111	1	0.982301	3	#NULL!	#NULL!	12	9	91	146	160	39	75	1	0	0	0	4	2	0	26	9326	2228.97	26.3	55.1	113	4	#NULL!	5	#NULL!	2	4	#NULL!	2	220	80	111.429	0	0	150	100
183	0	48	89.8	160	1	72	25.3	64.5	115	2	1.0177	3	11	3	100	70	81	169	119	39	106.2	0	0	4	0	2	14	0	48	7933	1896.03	28.2	47.2	113	4	#NULL!	5	4	3	4	2	2	47.1429	80	83.5714	64.2857	6.53333	375	0
184	0	49	118.9	178	1	77	40.7	78.2	120	2	1.01695	2	14	3	135	100	91	151	107	30	99.6	1	1	10	1	8	10	0	35	9899	2365.92	34.2	57.2	118	4	#NULL!	5	6	4	4	2	1	15.7143	10	6.5	15	0	142.857	20
185	0	30	106.1	175	1	73	26	80.1	113	1	0.991228	2	11	3	130	80	92	196	136	60	108.8	0	0	0	0	0	2	0	28	10058	2404	24.5	58.6	114	4	#NULL!	5	3	2	3	3	2	110	13.2	111.429	0	3.26667	82.5	7
186	0	38	87.6	172	1	75	19	68.6	102	1	0.944444	1	8	2	110	65	85	181	144	41	111.2	0	2	16	0	6	12	0	27	8401	2007.89	21.7	50.2	108	6	#NULL!	2	4	3	4	2	2	31.4286	140	55.7143	0	13.0667	142.857	20
187	0	43	100	175	1	69	32.1	67.9	116	1	1.05455	1	11	3	110	70	83	264	164	62	169.2	0	0	6	0	4	8	0	36	8485	2027.96	32.1	49.7	110	4	#NULL!	5	4	3	5	2	2	220	80	11.1429	0.616438	0.805479	71.4286	0
188	0	36	98.9	173	1	69	22	76.9	110	1	0.982143	3	12	3	120	70	95	162	256	46	64.8	0	1	12	4	22	16	1	38	9519	2275	22.2	56.3	112	4	#NULL!	5	4	3	4	2	1	220	280	55.7143	0	0	250	2.33333
189	0	23	89.1	170	0	83	22	67.1	104	1	0.962963	3	10	2	100	65	82	121	58	38	71.4	0	0	0	0	4	4	0	28	8447	2019	24.7	49	108	6	#NULL!	2	6	4	4	2	2	36.3	0	9.47143	0	6.53333	82.5	30
190	0	31	86.9	167	0	65	20.2	66.7	101	1	0.926606	2	11	3	120	80	87	203	140	45	130	0	1	10	0	4	8	0	19	8247	1971	23.2	48.8	109	6	#NULL!	2	7	5	1	3	2	440	80	111.429	0	0	107.143	2.33333
[truncated: 217 more columns]
